# Supplementary material for: Fabrication of Zn-Cu-Ni Ternary Oxides in Nanoarrays for Photo-Enhanced Pseudocapacitive Charge Storage
Source: Nanomaterials (Basel). 2022 Jul 18;12(14):2457. doi: 10.3390/nano12142457 (PMC9320418; doi:10.3390/nano12142457)
Supplement: Supplementary file 1 [file nanomaterials-12-02457-s001.zip]

Archive with 1 entries (1 files):
- nanomaterials-1798655-supplementary.pdf
